# Supplementary material for: Structural basis of the histone ubiquitination read–write mechanism of RYBP–PRC1
Source: Nat Struct Mol Biol. 2024 Mar 25;31(7):1023–7. doi: 10.1038/s41594-024-01258-x (PMC11257959; doi:10.1038/s41594-024-01258-x)
Supplement: Supplementary file 5 — Numerical data of EMSA and ubiquitination assays used to generate graphs. [file 41594_2024_1258_MOESM5_ESM.xlsx]

## Sheet: Binding_Assay_Fig_2a
Binding Assay of RING1B:BIM1 and NG_RYBP on unmodified and H2Aub1 nucleosomes (Fig.2a). Number of replicants: 5
Protein concentration	RING1B:BIM1 unmodified nucl					RING1B:BIM1 H2Aub1 nucl					NG_RYBP H2Aub1 nucl
	n1	n2	n3	n4	n5	n1	n2	n3	n4	n5	n1	n2	n3	n4	n5
0	0	0	0	0	0	0	0	0	0	0	0	0	0	0	0
0.5	0	0.0248575	-0.0709869	0.041468	0.0198689	0.0145169	0.021159	0.0334197	0.0582197	0.0220348	0.062453	0.0576007	0.0728165	0.259042	0
1	0	0.0448672	-0.210225	0.0529689	0.0309777	0.0305076	0.0313864	0.0411301	0.105029	0.0229069	0.185179	0.143944	0.185688	0.149786	0.343828
2	0	0.0561588	-0.247088	0.0751676	0.0567921	0.0343987	0.0323882	0.0374943	0.0994508	0.0441686	0.423753	0.301815	0.353989	0.619176	0.444142
4	0.00321084	0.0601391	-0.121376	0.0760265	0.192621	0.0858191	0.0655214	0.0673461	0.156723	0.106001	0.710278	0.460864	0.572162	0.767144	0.79372
8	0.0296382	0.0921016	-0.0926763	0.121721	0.173055	0.107169	0.0958833	0.100576	0.197961	0.143428	0.880981	0.715208	0.803691	0.888924	0.95387
16	0.121817	0.402492	-0.0348138	0.201464	0.288083	0.217968	0.155941	0.163811	0.359783	0.245178	1.00555	0.896269	0.960635	0.989332	0.993484
32	0.670725	0.627841	0.538688	0.68563	0.611519	0.766984	0.695657	0.602729	0.807095	0.685999	0.989998	0.977995	0.982661	0.990027	0.996002
64	0.867482	0.800978	0.774423	0.91274	0.831615	0.899575	0.881813	0.827224	0.920639	0.848058	0.997118	0.989421	0.996384	0.994691	1.01671
128	1	1	1	1	1	1	1	1	1	1	1	1	1	1	1

## Sheet: Binding_Assay_Fig_2b
Binding Assay of NG_RYBP WT and mutants on H2Aub1 nucleosomes (Fig.2b). Number of replicants: 3
Protein concentration	NG-RYBP			NG-RYBPT31A/F32A			RYBPR47A/R53A/R56A
	n1	n2	n3	n1	n2	n3	n1	n2	n3
0	0	0	0	0	0	0	0	0	0
0.5		0.091091	0.100139	0.0157382	0.097312	0.00947048	-0.00435132	0.0551921	-0.0120036
1	0.343828	0.137321	0.157877	0.0449979	0.119213	0.0215869	0.0357085	0.0974508	0.00973532
2	0.444142	0.299784	0.428839	0.0617969	0.23577	0.0630255	0.0128091	0.176769	0.0369641
4	0.79372	0.523673	0.631468	0.0660385	0.240235	0.203376	0.0737632	0.180161	0.0599747
8	0.95387	0.680759	0.837334	0.404628	0.562561	0.539701	0.285966	0.385966	0.233924
16	0.993484	0.962769	1.00934	0.953083	0.751387	0.993782	0.820207	0.823048	0.86839
32	0.996002	0.991489	0.999729	0.982122	0.982216	0.990024	0.911184	0.756763	0.946011
64	1	1	1	1	1	1	1	1	1

## Sheet: Activity_assay_Fig_2c
Activity assay of vPRC1 and mutants on tetra-nucleosomes array (Fig.2c). Number of replicants: 4
	30 min				60 min				120 min
	n1	n2	n3	n4	n1	n2	n3	n4	n1	n2	n3	n4
RING1B:BMI1	0.946873	0.0638258	2.13872		3.86985	0	0.736904		1.33451	0.0762471	1.37263
vPRC1	33.1048	34.5594	22.2752	31.1392	65.0612	53.9171	44.9435	90.0067	100	100	100	100
vPRC1T31A/F32A	11.2014	23.0595	0.904335	15.4496	52.9106	36.8832	41.2222	36.4797	84.9496	91.893	99.9177	75.5778
vPRC1R47A/R53A/R56A	3.73841	0.170519	1.15636	5.18649	1.90394	18.9483	2.6243	9.69572	37.9466	37.7311	10.9617	26.3922
