# Supplementary material for: Structural basis of the histone ubiquitination read–write mechanism of RYBP–PRC1
Source: Nat Struct Mol Biol. 2024 Mar 25;31(7):1023–7. doi: 10.1038/s41594-024-01258-x (PMC11257959; doi:10.1038/s41594-024-01258-x)
Supplement: Supplementary file 7 — Numerical data of EMSA used to generate graphs. [file 41594_2024_1258_MOESM7_ESM.xlsx]

## Sheet: Binding_Assay_Extended_Fig_4b
Binding Assay of NG_RYBP on unmodified and H2Aub1 nucleosomes (Extended_Data_Fig.4b). Number of replicants: 3
Protein concentration	NG_RYBP unmodified nucl			NG_RYBP H2Aub1 nucl
	n1	n2	n3	n1	n2	n3
0	0	0	0	0	0	0
0.5	0.109806	0.00109273	0.019366	0.0582739	0.133316	0.0960227
1	0.0320954	0.0264613	0.052024	0.183307	0.202021	0.196092
2	0.0312664	0.0961325	0.0750892	0.405726	0.366515	0.440933
4	0.0952662	0.171441	0.0833875	0.639591	0.577126	0.68667
8	0.394814	0.192941	0.330755	0.865282	0.825196	1.00498
16	0.794135	0.687267	0.764077	0.975264	0.97889	1.06535
32	0.947543	0.937766	0.893063	1.00462	1.00025	1.10254
64	1	1	1	1	1	1
