# Supplementary material for: Structural basis of the histone ubiquitination read–write mechanism of RYBP–PRC1
Source: Nat Struct Mol Biol. 2024 Mar 25;31(7):1023–7. doi: 10.1038/s41594-024-01258-x (PMC11257959; doi:10.1038/s41594-024-01258-x)
Supplement: Supplementary file 9 — Numerical data of EMSA used to generate graphs. [file 41594_2024_1258_MOESM9_ESM.xlsx]

## Sheet: Binding_Assay_Fig_5c
Binding Assay of vPRC1 on unmodified and H2Aub1 nucleosomes (Extended_Data_Fig.5c). Number of replicants: 3
Protein concentration	vPRC1 unmodified nucl			vPRC1 H2Aub1 nucl
	n1	n2	n3	n1	n2	n3
0	0	0	0	0	0	0
0.5	0.10266	0.00282921	0.0298839	0.251248	0.336618	0.306546
1	0.0662867	0.0413216	0.092703	0.368393	0.45727	0.480265
2	0.143869	0.243503	0.268028	0.57957	0.655706	0.687091
4	0.732041	0.549822	0.651517	0.873263	0.916067	0.906182
8	0.872304	0.845701	0.949609	0.959287	0.995838	0.996026
16	0.945741	0.989718	0.98147	0.997901	1.00943	1.02712
32	0.996449	0.993569	1.00105	1.00764	1.00572	1.01805
64	1	1.00059	0.997509	1	1	1.0137

## Sheet: Binding_Assay_Fig_5d
Binding assay of vPRC1 and mutants onH2Aub1 nucleosomes (Extended Data Fig.5d). Number of replicants: 3
Protein concentration	vPRC1 H2Aub1 nucl			vPRC1T31A/F32A H2Aub1 nucl			vPRC1R47A/R53A/R56A H2Aub1 nucl
	n1	n2	n3	n1	n2	n3	n1	n2	n3
0	0	0	0	0	0	0	0	0	0
0.25	0.194936				0.0501432			0.0202664
0.5	0.336618	0.306546	0.176814	0.0369865	0.0848058	0.028023	0.0562305	0.0946713	0.0274205
1	0.45727	0.480265	0.318444	0.0733542	0.117327	0.0861018	0.0934465	0.113008	0.0826119
2	0.655706	0.687091	0.562069	0.190015	0.24274	0.210993	0.214939	0.126696	0.0385707
4	0.916067	0.906182	0.880532	0.502739	0.5504	0.649271	0.423848	0.317304	0.385442
8	0.995838	0.996026	0.991617	0.826317	0.875751	0.852976	0.729426	0.569317	0.789117
16	1.00943	1.02712	1.00832	0.986642	0.984968	0.965112	0.938916	0.87509	0.899961
32	1.00572	1.01805	1.01488	0.98707	1.00641	0.986882	0.962256	0.978608	0.967885
64	1	1.0137	1.00729	0.994071	1	0.996809	0.989883	1	0.974477
